# Supplementary material for: Tunable optical matter: electrostatic repulsion modulates near- and far-field gold nanoparticle arrangements
Source: Nanoscale Adv. 2025 Dec 30;8(4):1251–9. doi: 10.1039/d5na00926j (PMC12794035; doi:10.1039/d5na00926j)
Supplement: NA-008-D5NA00926J-s002 [file NA-008-D5NA00926J-s002.zip]

Archive with 13 entries (12 files):
- RSC_code/
- RSC_code/file.h
- RSC_code/optohydrodynamics.c
- RSC_code/focused_Gaussian_spot.dat
- RSC_code/initial_N2_r115nm.dat
- RSC_code/Makefile
- RSC_code/neighbour_list.h
- RSC_code/mathtools.h
- RSC_code/random.h
- RSC_code/optohydrodynamics_overrides.c
- RSC_code/pbc.h
- RSC_code/parameters_r115nm.dat
- RSC_code/bonded_interactions.h
