# Supplementary material for: Tunable optical matter: electrostatic repulsion modulates near- and far-field gold nanoparticle arrangements
Source: Nanoscale Adv. 2025 Dec 30;8(4):1251–9. doi: 10.1039/d5na00926j (PMC12794035; doi:10.1039/d5na00926j)
Supplement: NA-008-D5NA00926J-s002 [file NA-008-D5NA00926J-s002.zip › RSC_code/focused_Gaussian_spot.dat]

250
0.000000 0.000000 1.000000 0.000000 0.0 0.001483 0.0 0.000000 0.0
-0.033929 0.031081 0.998941 0.000001 0.0 0.001472 0.0 -0.000046 0.0
0.005688 -0.064806 0.997882 0.000000 0.0 0.001459 0.0 0.000095 0.0
0.048465 0.063215 0.996822 -0.000002 0.0 0.001450 0.0 -0.000092 0.0
-0.090548 -0.016017 0.995763 -0.000001 0.0 0.001442 0.0 0.000023 0.0
0.086721 -0.055165 0.994704 0.000003 0.0 0.001430 0.0 0.000079 0.0
-0.029221 0.108701 0.993645 0.000002 0.0 0.001414 0.0 -0.000155 0.0
-0.056022 -0.107866 0.992586 -0.000004 0.0 0.001404 0.0 0.000152 0.0
0.122021 0.044562 0.991527 -0.000004 0.0 0.001401 0.0 -0.000063 0.0
-0.127325 0.052558 0.990467 0.000005 0.0 0.001391 0.0 -0.000073 0.0
0.061525 -0.131476 0.989408 0.000006 0.0 0.001371 0.0 0.000182 0.0
0.045552 0.145227 0.988349 -0.000005 0.0 0.001359 0.0 -0.000199 0.0
-0.137508 -0.079688 0.987290 -0.000008 0.0 0.001360 0.0 0.000109 0.0
0.161517 -0.035509 0.986231 0.000004 0.0 0.001353 0.0 0.000048 0.0
-0.098676 0.140357 0.985172 0.000009 0.0 0.001331 0.0 -0.000189 0.0
-0.022817 -0.176074 0.984112 -0.000003 0.0 0.001314 0.0 0.000235 0.0
0.140176 0.118140 0.983053 -0.000011 0.0 0.001316 0.0 -0.000157 0.0
-0.188750 0.007806 0.981994 0.000001 0.0 0.001316 0.0 -0.000010 0.0
0.137751 -0.137081 0.980935 0.000012 0.0 0.001294 0.0 0.000179 0.0
-0.009220 0.199395 0.979876 0.000001 0.0 0.001271 0.0 -0.000259 0.0
-0.131178 -0.157195 0.978817 -0.000013 0.0 0.001272 0.0 0.000202 0.0
0.207866 0.027968 0.977757 -0.000004 0.0 0.001278 0.0 -0.000036 0.0
-0.176170 0.122575 0.976698 0.000014 0.0 0.001259 0.0 -0.000156 0.0
0.048150 -0.214033 0.975639 0.000007 0.0 0.001231 0.0 0.000270 0.0
0.111389 0.194387 0.974580 -0.000014 0.0 0.001227 0.0 -0.000243 0.0
-0.217785 -0.069478 0.973521 -0.000010 0.0 0.001238 0.0 0.000086 0.0
0.211572 -0.097753 0.972462 0.000013 0.0 0.001226 0.0 0.000120 0.0
-0.091665 0.219032 0.971402 0.000012 0.0 0.001193 0.0 -0.000268 0.0
-0.081815 -0.227465 0.970343 -0.000011 0.0 0.001182 0.0 0.000276 0.0
0.217707 0.114420 0.969284 -0.000015 0.0 0.001197 0.0 -0.000138 0.0
-0.241821 0.063744 0.968225 0.000009 0.0 0.001194 0.0 -0.000076 0.0
0.137451 -0.213770 0.967166 0.000018 0.0 0.001160 0.0 0.000254 0.0
0.043724 0.254414 0.966107 -0.000007 0.0 0.001139 0.0 -0.000300 0.0
-0.207203 -0.160469 0.965047 -0.000020 0.0 0.001154 0.0 0.000188 0.0
0.265037 -0.021958 0.963988 0.000003 0.0 0.001160 0.0 0.000025 0.0
-0.183185 0.198018 0.962929 0.000021 0.0 0.001129 0.0 -0.000228 0.0
0.001334 -0.273504 0.961870 0.000000 0.0 0.001099 0.0 0.000313 0.0
0.186251 0.205313 0.960811 -0.000022 0.0 0.001110 0.0 -0.000233 0.0
-0.279652 -0.025918 0.959751 -0.000004 0.0 0.001125 0.0 0.000029 0.0
0.226577 -0.171965 0.958692 0.000022 0.0 0.001100 0.0 0.000192 0.0
-0.051545 0.283340 0.957633 0.000008 0.0 0.001063 0.0 -0.000314 0.0
-0.155249 -0.246706 0.956574 -0.000022 0.0 0.001066 0.0 0.000271 0.0
0.284454 0.077957 0.955515 -0.000012 0.0 0.001088 0.0 -0.000085 0.0
-0.265440 0.136220 0.954456 0.000020 0.0 0.001073 0.0 -0.000148 0.0
0.104883 -0.282904 0.953396 0.000016 0.0 0.001030 0.0 0.000304 0.0
0.115016 0.282533 0.952337 -0.000018 0.0 0.001022 0.0 -0.000301 0.0
-0.278628 -0.132047 0.951278 -0.000020 0.0 0.001048 0.0 0.000140 0.0
0.297753 -0.091800 0.950219 0.000015 0.0 0.001045 0.0 0.000096 0.0
-0.159165 0.271592 0.949160 0.000023 0.0 0.001002 0.0 -0.000283 0.0
-0.066761 -0.310883 0.948101 -0.000011 0.0 0.000982 0.0 0.000321 0.0
0.261786 0.185958 0.947041 -0.000026 0.0 0.001006 0.0 -0.000191 0.0
-0.321729 0.040099 0.945982 0.000007 0.0 0.001016 0.0 -0.000041 0.0
0.212139 -0.249234 0.944923 0.000027 0.0 0.000976 0.0 0.000251 0.0
0.012041 0.330115 0.943864 -0.000002 0.0 0.000944 0.0 -0.000330 0.0
-0.233981 -0.237428 0.942805 -0.000028 0.0 0.000963 0.0 0.000236 0.0
0.335887 0.017172 0.941746 -0.000003 0.0 0.000984 0.0 -0.000017 0.0
-0.261547 0.216106 0.940686 0.000028 0.0 0.000953 0.0 -0.000211 0.0
0.047283 -0.338917 0.939627 0.000008 0.0 0.000911 0.0 0.000328 0.0
0.195712 0.284230 0.938568 -0.000028 0.0 0.000920 0.0 -0.000273 0.0
-0.339101 -0.078024 0.937509 -0.000013 0.0 0.000950 0.0 0.000074 0.0
0.305218 -0.172927 0.936450 0.000026 0.0 0.000930 0.0 0.000163 0.0
-0.109116 0.336360 0.935391 0.000018 0.0 0.000882 0.0 -0.000315 0.0
-0.147906 -0.324266 0.934331 -0.000023 0.0 0.000879 0.0 0.000301 0.0
0.330645 0.140274 0.933272 -0.000022 0.0 0.000912 0.0 -0.000129 0.0
-0.341144 0.120828 0.932213 0.000019 0.0 0.000907 0.0 -0.000110 0.0
0.171206 -0.321933 0.931154 0.000026 0.0 0.000858 0.0 0.000292 0.0
0.091894 0.355639 0.930095 -0.000015 0.0 0.000840 0.0 -0.000320 0.0
-0.310230 -0.201619 0.929036 -0.000029 0.0 0.000872 0.0 0.000180 0.0
0.367558 -0.061326 0.927976 0.000010 0.0 0.000882 0.0 0.000054 0.0
-0.231220 0.295571 0.926917 0.000031 0.0 0.000837 0.0 -0.000259 0.0
-0.029363 -0.376729 0.925858 -0.000005 0.0 0.000805 0.0 0.000327 0.0
0.278017 0.259718 0.924799 -0.000032 0.0 0.000831 0.0 -0.000224 0.0
-0.383003 -0.003735 0.923740 -0.000001 0.0 0.000854 0.0 0.000003 0.0
0.286830 -0.257661 0.922681 0.000033 0.0 0.000818 0.0 0.000218 0.0
-0.037698 0.386255 0.921621 0.000006 0.0 0.000774 0.0 -0.000324 0.0
-0.234619 -0.312280 0.920562 -0.000032 0.0 0.000790 0.0 0.000260 0.0
0.386388 0.072240 0.919503 -0.000012 0.0 0.000823 0.0 -0.000060 0.0
-0.335803 0.209038 0.918444 0.000030 0.0 0.000799 0.0 -0.000171 0.0
0.107067 -0.383330 0.917385 0.000017 0.0 0.000749 0.0 0.000311 0.0
0.181088 0.357148 0.916326 -0.000027 0.0 0.000750 0.0 -0.000287 0.0
-0.377039 -0.141877 0.915266 -0.000022 0.0 0.000788 0.0 0.000113 0.0
0.376079 -0.150964 0.914207 0.000023 0.0 0.000780 0.0 0.000119 0.0
-0.176364 0.367500 0.913148 0.000027 0.0 0.000728 0.0 -0.000288 0.0
-0.118883 -0.392378 0.912089 -0.000019 0.0 0.000713 0.0 0.000304 0.0
0.354728 0.210221 0.911030 -0.000030 0.0 0.000751 0.0 -0.000162 0.0
-0.405850 0.085084 0.909970 0.000014 0.0 0.000759 0.0 -0.000065 0.0
0.243139 -0.338768 0.908911 0.000033 0.0 0.000710 0.0 0.000256 0.0
0.049825 0.416319 0.907852 -0.000008 0.0 0.000681 0.0 -0.000312 0.0
-0.319692 -0.274815 0.906793 -0.000034 0.0 0.000712 0.0 0.000204 0.0
0.423636 -0.013381 0.905734 0.000002 0.0 0.000735 0.0 0.000010 0.0
-0.304952 0.297604 0.904675 0.000035 0.0 0.000695 0.0 -0.000217 0.0
0.023959 -0.427674 0.903615 0.000004 0.0 0.000653 0.0 0.000309 0.0
0.272633 0.333261 0.902556 -0.000034 0.0 0.000674 0.0 -0.000238 0.0
-0.428337 -0.061892 0.901497 -0.000010 0.0 0.000707 0.0 0.000044 0.0
0.359467 -0.244938 0.900438 0.000033 0.0 0.000680 0.0 0.000172 0.0
-0.100107 0.425554 0.899379 0.000016 0.0 0.000629 0.0 -0.000296 0.0
-0.214709 -0.383304 0.898320 -0.000030 0.0 0.000636 0.0 0.000264 0.0
0.419288 0.138278 0.897260 -0.000021 0.0 0.000676 0.0 -0.000094 0.0
-0.404533 0.182144 0.896201 0.000026 0.0 0.000665 0.0 -0.000123 0.0
0.176096 -0.409525 0.895142 0.000026 0.0 0.000611 0.0 0.000275 0.0
0.147481 0.422925 0.894083 -0.000022 0.0 0.000601 0.0 -0.000281 0.0
-0.396285 -0.213229 0.893024 -0.000029 0.0 0.000642 0.0 0.000140 0.0
0.438274 -0.110973 0.891965 0.000017 0.0 0.000647 0.0 0.000072 0.0
-0.249352 0.379619 0.890905 0.000032 0.0 0.000596 0.0 -0.000245 0.0
-0.072896 -0.450400 0.889846 -0.000011 0.0 0.000571 0.0 0.000288 0.0
0.359608 0.284148 0.888787 -0.000034 0.0 0.000606 0.0 -0.000180 0.0
-0.459145 0.033539 0.887728 0.000005 0.0 0.000627 0.0 -0.000021 0.0
0.317302 -0.336360 0.886669 0.000035 0.0 0.000584 0.0 0.000209 0.0
-0.006790 0.464381 0.885610 0.000001 0.0 0.000545 0.0 -0.000286 0.0
-0.310017 -0.348511 0.884550 -0.000035 0.0 0.000570 0.0 0.000212 0.0
0.466005 0.047773 0.883491 -0.000007 0.0 0.000603 0.0 -0.000029 0.0
-0.377486 0.280745 0.882432 0.000034 0.0 0.000573 0.0 -0.000168 0.0
0.089080 -0.463947 0.881373 0.000013 0.0 0.000524 0.0 0.000275 0.0
0.248740 0.403951 0.880314 -0.000031 0.0 0.000535 0.0 -0.000237 0.0
-0.458163 -0.130376 0.879255 -0.000018 0.0 0.000575 0.0 0.000076 0.0
0.427646 -0.214223 0.878195 0.000028 0.0 0.000560 0.0 0.000123 0.0
-0.171319 0.448644 0.877136 0.000023 0.0 0.000508 0.0 -0.000255 0.0
-0.177439 -0.448335 0.876077 -0.000024 0.0 0.000503 0.0 0.000252 0.0
0.435411 0.211569 0.875018 -0.000027 0.0 0.000544 0.0 -0.000118 0.0
-0.465801 0.138656 0.873959 0.000019 0.0 0.000546 0.0 -0.000077 0.0
0.250783 -0.418514 0.872900 0.000031 0.0 0.000495 0.0 0.000229 0.0
0.098162 0.479853 0.871840 -0.000014 0.0 0.000474 0.0 -0.000260 0.0
-0.398040 -0.288625 0.870781 -0.000033 0.0 0.000512 0.0 0.000155 0.0
0.490325 -0.056262 0.869722 0.000008 0.0 0.000529 0.0 0.000030 0.0
-0.324766 0.374101 0.868663 0.000034 0.0 0.000485 0.0 -0.000196 0.0
-0.013278 -0.497079 0.867604 -0.000002 0.0 0.000451 0.0 0.000258 0.0
0.346844 0.358887 0.866544 -0.000034 0.0 0.000479 0.0 -0.000184 0.0
-0.500008 -0.030454 0.865485 -0.000004 0.0 0.000508 0.0 0.000015 0.0
0.390680 -0.316444 0.864426 0.000033 0.0 0.000476 0.0 0.000159 0.0
-0.074589 0.499033 0.863367 0.000010 0.0 0.000432 0.0 -0.000249 0.0
-0.283103 -0.419855 0.862308 -0.000031 0.0 0.000446 0.0 0.000207 0.0
0.494109 0.118775 0.861249 -0.000015 0.0 0.000484 0.0 -0.000058 0.0
-0.446138 0.247052 0.860189 0.000029 0.0 0.000467 0.0 -0.000119 0.0
0.162654 -0.485220 0.859130 0.000020 0.0 0.000417 0.0 0.000232 0.0
0.208546 0.469279 0.858071 -0.000025 0.0 0.000417 0.0 -0.000222 0.0
-0.472387 -0.205866 0.857012 -0.000024 0.0 0.000457 0.0 0.000096 0.0
0.489046 -0.167864 0.855953 0.000020 0.0 0.000456 0.0 0.000078 0.0
-0.248053 0.455660 0.854894 0.000028 0.0 0.000407 0.0 -0.000209 0.0
-0.125306 -0.505238 0.853834 -0.000015 0.0 0.000391 0.0 0.000229 0.0
0.435124 0.288862 0.852775 -0.000030 0.0 0.000428 0.0 -0.000129 0.0
-0.517675 0.081192 0.851716 0.000010 0.0 0.000442 0.0 -0.000036 0.0
0.327945 -0.410895 0.850657 0.000032 0.0 0.000399 0.0 0.000180 0.0
0.035855 0.526211 0.849598 -0.000004 0.0 0.000369 0.0 -0.000228 0.0
-0.383122 -0.364966 0.848539 -0.000032 0.0 0.000398 0.0 0.000157 0.0
0.530727 0.010353 0.847479 -0.000001 0.0 0.000424 0.0 -0.000004 0.0
-0.399601 0.351983 0.846420 0.000032 0.0 0.000392 0.0 -0.000148 0.0
0.057072 -0.531138 0.845361 0.000007 0.0 0.000352 0.0 0.000221 0.0
0.317687 0.431543 0.844302 -0.000031 0.0 0.000369 0.0 -0.000177 0.0
-0.527389 -0.103934 0.843243 -0.000012 0.0 0.000404 0.0 0.000042 0.0
0.460503 -0.280471 0.842184 0.000028 0.0 0.000384 0.0 0.000113 0.0
-0.150565 0.519461 0.841124 0.000017 0.0 0.000339 0.0 -0.000206 0.0
-0.240598 -0.486213 0.840065 -0.000025 0.0 0.000342 0.0 0.000191 0.0
0.507368 0.196588 0.839006 -0.000021 0.0 0.000380 0.0 -0.000076 0.0
-0.508429 0.198356 0.837947 0.000021 0.0 0.000376 0.0 -0.000076 0.0
0.241628 -0.491157 0.836888 0.000025 0.0 0.000330 0.0 0.000186 0.0
0.154056 0.526932 0.835829 -0.000017 0.0 0.000318 0.0 -0.000198 0.0
-0.470910 -0.285314 0.834769 -0.000027 0.0 0.000354 0.0 0.000106 0.0
0.541533 -0.108027 0.833710 0.000012 0.0 0.000364 0.0 0.000040 0.0
-0.327282 0.446743 0.832651 0.000029 0.0 0.000323 0.0 -0.000162 0.0
-0.060617 -0.552069 0.831592 -0.000007 0.0 0.000299 0.0 0.000198 0.0
0.418804 0.367176 0.830533 -0.000030 0.0 0.000328 0.0 -0.000130 0.0
-0.558413 0.012188 0.829473 0.000001 0.0 0.000350 0.0 -0.000004 0.0
0.404658 -0.387275 0.828414 0.000030 0.0 0.000318 0.0 0.000134 0.0
-0.036884 0.560467 0.827355 0.000004 0.0 0.000283 0.0 -0.000192 0.0
-0.352367 -0.439400 0.826296 -0.000029 0.0 0.000302 0.0 0.000148 0.0
0.558167 0.086217 0.825237 -0.000009 0.0 0.000333 0.0 -0.000029 0.0
-0.471099 0.314320 0.824178 0.000027 0.0 0.000312 0.0 -0.000104 0.0
0.135420 -0.551486 0.823119 0.000013 0.0 0.000272 0.0 0.000180 0.0
0.273405 0.499468 0.822059 -0.000024 0.0 0.000278 0.0 -0.000161 0.0
-0.540431 -0.184102 0.821000 -0.000017 0.0 0.000312 0.0 0.000059 0.0
0.524248 -0.229915 0.819941 0.000021 0.0 0.000305 0.0 0.000072 0.0
-0.231871 0.525042 0.818882 0.000021 0.0 0.000264 0.0 -0.000163 0.0
-0.184169 -0.545205 0.817823 -0.000017 0.0 0.000257 0.0 0.000167 0.0
0.505397 0.278337 0.816763 -0.000023 0.0 0.000290 0.0 -0.000084 0.0
-0.562132 0.136506 0.815704 0.000013 0.0 0.000296 0.0 -0.000041 0.0
0.323121 -0.481608 0.814645 0.000025 0.0 0.000258 0.0 0.000143 0.0
0.087285 0.574856 0.813586 -0.000008 0.0 0.000239 0.0 -0.000168 0.0
-0.453823 -0.365849 0.812527 -0.000026 0.0 0.000267 0.0 0.000106 0.0
0.583232 -0.036880 0.811468 0.000003 0.0 0.000285 0.0 0.000011 0.0
-0.406163 0.422220 0.810408 0.000027 0.0 0.000254 0.0 -0.000119 0.0
0.014322 -0.587153 0.809349 0.000001 0.0 0.000225 0.0 0.000163 0.0
0.387013 0.443721 0.808290 -0.000026 0.0 0.000245 0.0 -0.000122 0.0
-0.586543 -0.065925 0.807231 -0.000006 0.0 0.000270 0.0 0.000018 0.0
0.478198 -0.348444 0.806172 0.000025 0.0 0.000250 0.0 0.000093 0.0
-0.117523 0.581362 0.805113 0.000010 0.0 0.000215 0.0 -0.000154 0.0
-0.306787 -0.509293 0.804053 -0.000023 0.0 0.000223 0.0 0.000133 0.0
0.571609 0.168710 0.802994 -0.000014 0.0 0.000254 0.0 -0.000043 0.0
-0.536729 0.262340 0.801935 0.000020 0.0 0.000245 0.0 -0.000067 0.0
0.219078 -0.557317 0.800876 0.000017 0.0 0.000208 0.0 0.000140 0.0
0.215428 0.560253 0.799817 -0.000017 0.0 0.000205 0.0 -0.000139 0.0
-0.538557 -0.268222 0.798758 -0.000020 0.0 0.000235 0.0 0.000066 0.0
0.579645 -0.166399 0.797698 0.000013 0.0 0.000238 0.0 0.000040 0.0
-0.315727 0.515444 0.796639 0.000022 0.0 0.000203 0.0 -0.000123 0.0
-0.115636 -0.594711 0.795580 -0.000009 0.0 0.000189 0.0 0.000140 0.0
0.488104 0.361236 0.794521 -0.000023 0.0 0.000215 0.0 -0.000084 0.0
-0.605300 0.063490 0.793462 0.000005 0.0 0.000229 0.0 -0.000015 0.0
0.404356 -0.456721 0.792403 0.000023 0.0 0.000200 0.0 0.000103 0.0
0.010374 0.611284 0.791343 -0.000001 0.0 0.000177 0.0 -0.000136 0.0
-0.421507 -0.444727 0.790284 -0.000023 0.0 0.000196 0.0 0.000098 0.0
0.612576 0.043300 0.789225 -0.000003 0.0 0.000217 0.0 -0.000009 0.0
-0.482007 0.382706 0.788166 0.000022 0.0 0.000197 0.0 -0.000082 0.0
0.097117 -0.609124 0.787107 0.000007 0.0 0.000167 0.0 0.000129 0.0
0.340590 0.515876 0.786048 -0.000021 0.0 0.000177 0.0 -0.000108 0.0
-0.600913 -0.150653 0.784988 -0.000010 0.0 0.000203 0.0 0.000031 0.0
0.546038 -0.295462 0.783929 0.000018 0.0 0.000193 0.0 0.000060 0.0
-0.203486 0.587969 0.782870 0.000013 0.0 0.000161 0.0 -0.000118 0.0
-0.247651 -0.572224 0.781811 -0.000016 0.0 0.000161 0.0 0.000113 0.0
0.570352 0.255196 0.780752 -0.000016 0.0 0.000187 0.0 -0.000050 0.0
-0.594196 0.197511 0.779693 0.000013 0.0 0.000188 0.0 -0.000038 0.0
0.305366 -0.548162 0.778633 0.000018 0.0 0.000157 0.0 0.000104 0.0
0.145414 0.611746 0.777574 -0.000009 0.0 0.000147 0.0 -0.000114 0.0
-0.521535 -0.353590 0.776515 -0.000019 0.0 0.000171 0.0 0.000065 0.0
0.624699 -0.091754 0.775456 0.000006 0.0 0.000180 0.0 0.000017 0.0
-0.399475 0.490642 0.774397 0.000020 0.0 0.000155 0.0 -0.000088 0.0
-0.036939 -0.632918 0.773337 -0.000002 0.0 0.000136 0.0 0.000112 0.0
0.455692 0.442641 0.772278 -0.000020 0.0 0.000155 0.0 -0.000077 0.0
-0.636298 -0.018611 0.771219 -0.000001 0.0 0.000171 0.0 0.000003 0.0
0.482727 -0.416927 0.770160 0.000019 0.0 0.000152 0.0 0.000070 0.0
-0.074467 0.634774 0.769101 0.000004 0.0 0.000128 0.0 -0.000106 0.0
-0.374619 -0.519397 0.768042 -0.000018 0.0 0.000139 0.0 0.000085 0.0
0.628321 0.130193 0.766982 -0.000007 0.0 0.000160 0.0 -0.000021 0.0
-0.552335 0.329071 0.765923 0.000016 0.0 0.000149 0.0 -0.000052 0.0
0.185352 -0.616950 0.764864 0.000010 0.0 0.000123 0.0 0.000097 0.0
0.280616 0.581254 0.763805 -0.000014 0.0 0.000125 0.0 -0.000090 0.0
-0.600712 -0.239509 0.762746 -0.000012 0.0 0.000147 0.0 0.000036 0.0
0.605898 -0.229611 0.761687 0.000012 0.0 0.000146 0.0 0.000034 0.0
-0.292230 0.579696 0.760627 0.000014 0.0 0.000120 0.0 -0.000086 0.0
-0.176433 -0.626041 0.759568 -0.000009 0.0 0.000113 0.0 0.000091 0.0
0.554031 0.343094 0.758509 -0.000016 0.0 0.000134 0.0 -0.000049 0.0
-0.641491 0.121484 0.757450 0.000006 0.0 0.000140 0.0 -0.000017 0.0
0.391689 -0.523882 0.756391 0.000016 0.0 0.000117 0.0 0.000073 0.0
0.065180 0.652093 0.755332 -0.000003 0.0 0.000104 0.0 -0.000089 0.0
-0.489453 -0.437617 0.754272 -0.000016 0.0 0.000120 0.0 0.000059 0.0
0.657728 -0.007950 0.753213 0.000000 0.0 0.000133 0.0 0.000001 0.0
-0.480501 0.450980 0.752154 0.000016 0.0 0.000116 0.0 -0.000059 0.0
0.049766 -0.658316 0.751095 0.000002 0.0 0.000097 0.0 0.000085 0.0
0.408734 0.519984 0.750036 -0.000015 0.0 0.000107 0.0 -0.000066 0.0
-0.653815 -0.107519 0.748977 -0.000005 0.0 0.000124 0.0 0.000013 0.0
0.555731 -0.363018 0.747917 0.000014 0.0 0.000114 0.0 0.000045 0.0
-0.164859 0.644224 0.746858 0.000007 0.0 0.000092 0.0 -0.000078 0.0
-0.314165 -0.587439 0.745799 -0.000013 0.0 0.000095 0.0 0.000070 0.0
0.629581 0.221336 0.744740 -0.000009 0.0 0.000114 0.0 -0.000026 0.0
-0.614830 0.262533 0.743681 0.000011 0.0 0.000111 0.0 -0.000030 0.0
0.276504 -0.609966 0.742622 0.000011 0.0 0.000089 0.0 0.000069 0.0
0.208506 0.637660 0.741562 -0.000009 0.0 0.000086 0.0 -0.000071 0.0
-0.585497 -0.329921 0.740503 -0.000012 0.0 0.000103 0.0 0.000036 0.0
0.655721 -0.152488 0.739444 0.000006 0.0 0.000107 0.0 0.000016 0.0
-0.381161 0.556331 0.738385 0.000013 0.0 0.000087 0.0 -0.000059 0.0
-0.094903 -0.668838 0.737326 -0.000004 0.0 0.000078 0.0 0.000070 0.0
0.522663 0.429808 0.736266 -0.000013 0.0 0.000092 0.0 -0.000044 0.0
