# Supplementary material for: Tunable optical matter: electrostatic repulsion modulates near- and far-field gold nanoparticle arrangements
Source: Nanoscale Adv. 2025 Dec 30;8(4):1251–9. doi: 10.1039/d5na00926j (PMC12794035; doi:10.1039/d5na00926j)
Supplement: NA-008-D5NA00926J-s002 [file NA-008-D5NA00926J-s002.zip › RSC_code/initial_N2_r115nm.dat]

2
-1.5  0.0159398  -0.425292  0.575 2.313226 1.860660
1.5   0.0205028  -0.401120  0.575 2.313226 1.860660
