# Supplementary material for: Tunable optical matter: electrostatic repulsion modulates near- and far-field gold nanoparticle arrangements
Source: Nanoscale Adv. 2025 Dec 30;8(4):1251–9. doi: 10.1039/d5na00926j (PMC12794035; doi:10.1039/d5na00926j)
Supplement: NA-008-D5NA00926J-s002 [file NA-008-D5NA00926J-s002.zip › RSC_code/parameters_r115nm.dat]

dim 3
L 100, 100, 100
cellsize 10
dt 0.0001
tmax 280
rcut 10.0
sampling_step 500

# Langevin thermostat
kT 0.9767 # Laboratory conditions
gamma 1.15

# Incident optical field
F0 9000.0
kwave 1.570796
focus_z 5.0

# DLVO theory
H_121 10 1.2
Zeta  300.0 # For 2 particles use 600.0, for 3 use 300.0
kappa 18 # kappa = 0.2 (pure water), kappa = 6.6 (100 uM NaCl), kappa = 14.7 (500 uM NaCl), kappa = 18 (750 uM NaCl), kappa = 20.8 (1000 uM NaCl)
elayer 0.3 # For 100 nm Si, I used 0.55

# kappa values calculated from Debye lengths at http://www.surfchem.info/calculate/Debye/

# FILES
macro_file macro.dat
output_configurations output.dat
final_state final_state.dat
initial_configuration initial_N2_r115nm.dat
incident_field focused_Gaussian_spot.dat
